# Supplementary material for: Complete Genome Sequence of vB_EcoP_SU7, a Podoviridae Coliphage with the Rare C3 Morphotype
Source: Microorganisms. 2021 Jul 24;9(8):1576. doi: 10.3390/microorganisms9081576 (PMC8399022; doi:10.3390/microorganisms9081576)
Supplement: Supplementary file 1 [file microorganisms-09-01576-s001.zip]

Archive with 1 entries (1 files):
- microorganisms-1280630-supplementary.pdf
